# Supplementary material for: OsSAP6 Positively Regulates Soda Saline–Alkaline Stress Tolerance in Rice
Source: Rice (N Y). 2022 Dec 27;15:69. doi: 10.1186/s12284-022-00616-x (PMC9794665; doi:10.1186/s12284-022-00616-x)
Supplement: Supplementary file 2 — Additional file 2: Table S1. Distribution of OsSAP gene family encoding A20/AN1 zinc-Finger proteins in the rice Genes. Table S2. Primers used in this study. Table S3. The leachate’s essential characteristics. [file 12284_2022_616_MOESM2_ESM.xlsx]

## Sheet:  Table S1
Additional file 2: Table S1. Distribution of OsSAP gene family encoding A20/AN1 zinc-Finger proteins in the rice Genes
Gene Name	Gene ID	Domain	RAP_Locus	MSU_Locus	cDNAs	Uniprots
OsSAP1	853	zF A20 and AN1 domain	Os09g0486500	LOC_Os09g31200	AK061067	A3C039
OsSAP2	49623	zF A20 and AN1 domain	Os01g0718000	LOC_Os01g52030	AK111476	Q942F8
OsSAP3	14609	zF A20 and AN1 domain	Os01g0765900	LOC_Os01g56040	XM_026021244	Q5JN07
OsSAP4	13084	zF A20 and AN1 domain	Os02g0195600	LOC_Os02g10200	AK061911	Q6H7P8
OsSAP5	9808	zF A20 and AN1 domain	Os02g0530300	LOC_Os02g32840	AK063708	Q6H754
OsSAP6	21051	zF A20 and AN1 domain	Os03g0792900	LOC_Os03g57890	XM_015777415	Q852K5
OsSAP7	21052	zF A20 and AN1 domain	Os03g0793000	LOC_Os03g57900	AK108205	Q852K6
OsSAP8	848	zF A20 and AN1 domain	Os06g0612800	LOC_Os06g41010	AY345599	A3BDI8
OsSAP9	15918	zF A20 and AN1 domain	Os07g0168800	LOC_Os07g07350	AK121813	Q7Y1W9
OsSAP10	15938	zF A20 and AN1 domain	Os07g0169500	LOC_Os07g07400	XM_015790381	Q69LE0
OsSAP11	1490	zF A20 and AN1 domain	Os08g0504700	LOC_Os08g39450	AY224422	Q84PD8
OsSAP12	3960	zF A20 and AN1 domain	Os08g0436400	LOC_Os08g33880	XM_026027350	Q6Z541
OsSAP13	49652	ZF AN1 domain	Os01g0717601	LOC_Os01g51990		Q5JLA7
OsSAP14	21054	ZF AN1 domain	Os03g0793300	LOC_Os03g57920	AK108384	Q852K8
OsSAP15	43162	ZF AN1 domain	Os05g0299700	LOC_Os05g23470	AK072411	Q0DJC7
OsSAP16	35530	ZF AN1 domain	Os07g0569700	LOC_Os07g38240	XM_015789406	Q0D5B9
OsSAP17	50429	ZF AN1 domain	Os09g0385700	LOC_Os09g21710	XM_015755518	Q6H595
OsSAP18	15935	zF A20 domain	Os07g0169100	LOC_Os07g07370		P0C282

## Sheet: Table S2
Additional file 2: Table S2. Primers used in this study.
Primer	cDNAs	Forward sequence	Reverse sequence	Experiment
qOsSAP4	AK061911	5’- GTTGCTGTAGTCCCCAAGGT -3’	5’- GGCATTCATGCTTGTCGGAG -3’	qRT–PCR
qOsSAP6	XM_015777415	5’- TCACAGATGGAGGGTCTGGT -3’	5’- GGTTACTGGGTGGCTTTGGT -3’
qOsSAP8	AY345599	5’- GGTCACGCTGAAGTAGCTGT -3’	5’- GCCACATCGGCAGTTGAATC -3’
qOsSAP9	AK121813	5’- TCGGCAGTAGCATGACGAAC -3’	5’- GACGATGCTGGCGTAAATGC -3’
qOsCu/Zn-SOD	AK059841	5’- TATCATCGTCAGGTCAGGCA -3’	5’- ACACTTCAGCTGCAACTTGC -3’
qOsAPX2	AB053297	5’-TCCTACGCCGACTTCTACCA -3’	5’-CGGCGTAATCCGCAAAGAAG -3’
qOsCAT1	AB020502	5’-TACTTCCCATCCCGCTACGA -3’	5’-TCCTTACATGCTCGGCTTCG -3’
qOs18SRNA	AK059783	5’- TTAGTTGGTGGAGCGATTTGT -3’	5’- GGCATTCCTCGTTGAAGACC -3’
qOsPK5	EU267984	5’- AGCGCGACAAGAAGGATCAG-3’	5’- AGAAGCAGCTCTGGCAGAGG-3’
OsSAP6-F/R	XM_015777415	5’- TCTAGAATGGCACAAGAGAGCTGGAA -3’	5’- GTCGACGATTTTGGTGATCTTGTCAGCTT -3’	RT–PCR
OsSAP6 Prmoter-F/R	LOC_Os03g57890	5’- GCTTCATTTGTTTGCATTGG -3’	5’- TAAGGAACACCAACTGCACC -3’
OsPK5-F/R	EU267984	5’- ATGGCGAACATCGACATGGG -3’	5’- CTTCACGATGCAGATCTTGA -3’
PGH2-F/R	AK099342	5’-ATGGCGGCGACCATCCAGAG-3’	5’-CTAGTAGGGCTCCACTGGTGCACGG-3’
VDAC1-F/R	AK071833	5’-ATGGCCGCCGCTGCTCCC-3’	5’-TCAAGGCTTGAGGACCAGGGACAG-3’
PK5-F/R	EU267984	5’-ATGGCGAACATCGACATGG-3’	5’-TTACTTCACGATGCAGATCTTG-3’
PAP2-F/R	AK104742	5’-ATGGCGGGGTCGTCGTCCCT-3’	5’-TTAATATAGGAGGGTGCTTCCT-3’
1300-nLUC-OsSAP6-F/R	XM_015777415	5’-ACGGGGGACGAGCTCGGTACCATGGCACAAGAGAGCTGGAAAA-3’	5’-CGCGTACGAGATCTGGTCGACTCAGATTTTGGTGATCTTGTCAGC-3’	LCI analysis
1300-cLUC-OsPK5-F/R	EU267984	5’-TACGCGTCCCGGGGCGGTACCATGGCGAACATCGACATGG-3’	5’-ACGAAAGCTCTGCAGGTCGACTTACTTCACGATGCAGATCTTG-3’
1300-cLUC-OsPAP2-F/R	AK104742	5’-TACGCGTCCCGGGGCGGTACCATGGCGGGGTCGTCGTCCCT-3’	5’-ACGAAAGCTCTGCAGGTCGACTTAATATAGGAGGGTGCTTCCT-3’
pGWB11-R	AB289774		5’-ATCGGGGAAATTCGAGCTCT-3’	Identification of transgenic lines
T7/3-AD		5’- TAATACGACTCACTATAGGG -3’	5’- AGATGGTGCACGATGCACAG -3’	sequencing

## Sheet:  Table S3
Additional file 2: Table S3. The leachate’s essential characteristics.
Leachate	EC (µS·cm-1)	pH
SAE (Stock solution)	10300±35	9.76±0.04
H2O:SAE=2:1	3910±30	9.26±0.06
H2O:SAE=3:1	2963±21	9.08±0.06
H2O:SAE=4:1	2562±19	8.99±0.07
H2O:SAE=5:1	2053±12	8.89±0.07
Control (H2O)	82.6±0.1	6.96±0.09
Independent triplicate measurements were averaged and the standard deviation (SD) was calculated.
